# Supplementary material for: Feasibility study to improve oral health in older adult patients using visiting nursing services: A pilot study
Source: PLoS One. 2024 Dec 2;19(12):e0313817. doi: 10.1371/journal.pone.0313817 (PMC11611131; doi:10.1371/journal.pone.0313817)
Supplement: S1 Table — (XLSX) [file pone.0313817.s002.xlsx]

## Sheet: S2
S2: Acceptability ratings of interventions by participants and visiting nurses(free description)
	Category	Number of similar statement	Representative raw data
Patients			n=12
	Increased awareness of oral care.	5	I feel like I have to brush my teeth.
	Difficulty in using the materials.	2	I cannot see the materials because I am blind.
	Influence of my physical condition.	2	My physical condition influences me because I am undergoing anti-cancer drug treatment.
	Advantages of the program.	2	It is good to be able to see the condition of my mouth.
	The desire for alternative care methods.	2	I would rather see a dentist.
	The hassle of oral care.	1	Brushing my teeth is a hassle.
Family			n=10
	Increased awareness of oral care.	4	I thought oral care was to prevent tooth decay I was grateful to learn about aspiration pneumonia and the importance of oral care.
	Limitations of care.	3	Since caregivers take turns among family members, I could not do it if another person was in charge.
	Impact of his/her condition.	2	Depends on their mood.
	Difficulty using materials.	2	Materials were not very useful.
Visiting nurses			n=7
	Improvement of the intervention.	4	There was a patient with oral care needs who had his own teeth and wanted us to brush his teeth, but we couldn’t do it because he didn’t meet the criteria.
	Difficulty in using the materials.	4	It would be better to make the materials a little simpler and more visible rather than written.
	Positive impact the program has had.	3	I have reaffirmed the need for oral care and am now practicing it as one of the essential components of symptom observation during visits.
	Advantages of the material.	1	The explanation with pictures was easy to understand.
