# Supplementary material for: Feasibility study to improve oral health in older adult patients using visiting nursing services: A pilot study
Source: PLoS One. 2024 Dec 2;19(12):e0313817. doi: 10.1371/journal.pone.0313817 (PMC11611131; doi:10.1371/journal.pone.0313817)
Supplement: S1 Data set — (XLSX) [file pone.0313817.s003.xlsx]

## Sheet: S3dataset01
Case	visiting_nursing_stations	care_provider	patient_gender	Living_with_patient	Choking	Food_intake_method	Number_of_remaining_teeth	Frequency_oralcare_2times_or_not	Frequency_oralcare_1times_or_not	dental_care_visit	form_of_dental_care_visits	dental_care_visits_as_soon_as	Knowledge_of_Pneumonia_Prevention	Family_gender	Relationship_to_patient	Family_health	Patient_disease	DM	Dementia	Classification_nursing_care_level	Daily life independence level	Dementia level	@01_Lips_OHAT	@01_tongue_OHAT	@01_Gumsandtissues_OHAT	@01_Saliva_OHAT	@01_Naturalteeth_2scale_OHAT	@01_Naturalteeth_score_OHAT	@01_dentures_2scale_OHAT	@01_dentures_score_OHAT	@01_Oralcleanliness_OHAT	@01_Dental_pain_OHAT	@01_Total_score_OHAT	@02_Lips_OHAT	@02_Tongue_OHAT	@02_Gumsandtissues_OHAT	@02_Saliva_OHAT	@02_Naturalteeth_2scale_OHAT	@02_Naturalteeth_score_OHAT	@02_dentures_2scale_OHAT	@02_dentures_score_OHAT	@02_Oralcleanliness_OHAT	@02_Dental_pain_OHAT	@02_Total_score_OHAT	@03_Lips_OHAT	@03_Toungue_OHAT	@03_Gumsandtissues_OHAT	@03_Saliva_OHAT	@03_Naturalteeth_2scale_OHAT
1	1	1	1	0	1	1	3	0	0	0	3	0	0	2	2	1	5	0	1	2	2	1	0	1	2	0	1	2	0	0	2	0	7	0	0	2	0	1	2	0	0	1	0	5	0	1	2	0	1
2	1	2	2	1	1	1	1	0	0	0	3	0	1	2	2	1	5	0	1	1	2	1	0	1	2	0	1	0	1	0	2	0	5	0	0	2	0	1	0	1	0	1	0	3	0	0	2	0	1
3	1	1	1	1	0	1	3	1	0	0	3	0	1	2	1	2	9	0	0	2	2	1	0	1	1	1	1	1	0	0	1	0	5	0	1	1	1	1	1	0	0	1	0	5	0	1	1	1	1
4	1	1	2	1	0	1	3	1	0	0	3	0	1	1	1	2	1	0	0	1	1	1	0	1	2	0	1	0	0	0	0	0	3	0	1	2	0	1	0	0	0	0	0	3	0	0	2	0	1
5	1	2	2	0	1	1	1	0	0	0	3	0	0	1	2	2	3	0	1	1	1	1	1	0	2	0	1	1	1	2	1	0	7	0	0	2	0	1	1	1	2	1	0	6	0	0	2	0	1
6	1	2	1	1	0	1	1	0	0	0	3	0	1	2	1	2	1	0	0	2	2	1	0	0	0	0	0	0	0	0	0	0	0	0	1	0	0	0	0	0	0	0	0	1	0	0	0	0	0
7	1	1	2	0	0	1	3	1	0	0	1	0	0	1	2	2	2	0	1	2	2	1	0	0	1	1	1	0	0	0	0	0	2	0	1	1	1	1	0	0	0	0	0	3	0	0	1	0	1
8	1	2	2	1	1	2	3	0	1	1	2	1	1	2	2	1	1	0	0	3	2	2	1	1	1	1	1	0	0	0	1	0	5	0	0	1	1	1	0	0	0	1	0	3	0	0	1	1	1
9	1	2	1	1	0	1	1	1	0	0	2	0	0	2	1	1	8	0	0	3	2	1	0	0	1	0	1	1	1	2	1	0	5	0	0	1	0	1	1	1	2	1	0	5	0	0	1	0	1
10	1	1	1	1	0	1	1	1	0	1	1	1	0	2	1	3	3	0	1	1	1	1	0	1	1	1	1	1	1	1	1	0	6	0	0	1	1	1	1	1	1	1	0	5	0	1	1	0	1
11	1	2	2	1	0	1	1	0	1	1	2	0	0	1	1	3	9	1	1	2	2	1	0	1	1	1	1	1	1	2	2	0	8	0	1	1	1	1	1	1	2	1	0	7	0	0	1	0	1
12	1	2	2	1	1	1	1	0	1	0	3	0	0	1	1	1	2	0	1	3	2	2	0	0	0	1	0	0	1	0	0	0	1	0	0	0	1	0	0	1	0	0	0	1	0	0	0	1	0
13	2	2	2	1	0	1	1	0	1	0	3	0	0	1	2	2	1	0	0	1	2	1	1	1	0	1	0	0	1	2	1	0	6	0	1	0	1	0	0	1	2	1	0	5	1	1	0	1	0
14	2	1	2	1	1	1	3	1	0	0	1	0	1	2	2	1	1	0	0	1	1	1	0	1	1	1	1	0	0	0	0	0	3	0	1	0	0	1	0	0	0	0	0	1	0	0	0	0	1
15	2	1	1	0	0	1	3	0	0	1	1	1	1	99	99	99	1	1	0	1	1	1	0	1	1	1	1	0	0	0	0	0	3	0	0	1	1	1	0	0	0	1	0	3	0	0	1	1	1
16	2	1	2	1	1	1	3	1	0	0	3	0	1	1	1	1	8	0	0	3	2	1	1	1	1	1	1	0	0	0	1	1	6	1	0	1	1	1	0	0	0	1	1	5	0	0	1	1	1
17	2	2	1	1	1	1	1	1	0	0	3	0	0	2	1	2	2	0	0	1	2	1	0	0	0	0	0	0	1	0	1	0	1	0	0	0	0	0	0	1	0	0	0	0	0	0	1	0	0
18	2	1	1	1	0	1	2	0	0	0	3	0	0	1	2	1	2	0	0	2	2	1	0	1	2	1	1	1	0	0	2	1	8	0	1	2	1	1	1	0	0	2	0	7	0	0	2	1	1
19	2	1	2	1	1	1	2	1	0	1	1	1	0	1	1	2	1	0	0	3	2	2	0	0	1	1	1	1	1	2	2	0	7	0	0	1	0	1	1	1	2	1	0	5	0	0	1	1	1
20	2	1	2	0	0	1	1	0	0	0	3	0	0	99	99	99	9	1	1	1	1	2	0	0	0	0	0	0	1	2	0	0	2	0	0	0	1	0	0	1	2	0	0	3	0	1	0	1	0
21	2	1	2	1	0	2	1	0	0	0	1	0	1	1	1	1	2	0	0	2	1	1	0	0	1	1	1	1	1	1	1	0	5	1	0	0	0	1	1	1	1	1	0	4	1	1	1	1	1
22	2	2	2	1	1	1	1	0	1	1	2	1	0	1	2	2	8	0	0	3	2	2	0	1	0	0	0	0	1	1	0	0	2	0	0	0	0	0	0	1	1	0	0	1	1	1	0	0	0
23	2	2	2	1	0	1	1	1	0	0	3	0	0	1	2	3	8	0	0	2	2	1	0	1	0	1	0	0	1	0	1	1	4	0	1	0	0	0	0	1	0	1	0	2	0	1	0	0	0
24	2	1	2	1	0	1	2	0	0	0	3	0	1	1	2	1	5	0	0	3	2	1	1	1	1	1	1	2	0	0	1	0	7	0	0	1	0	1	2	0	0	1	0	4	0	0	1	0	1
25	2	2	2	1	1	2	1	1	0	0	3	0	1	1	2	1	1	0	1	3	2	2	0	1	0	1	0	0	0	0	1	0	3	1	0	0	1	0	0	0	0	0	0	2	1	0	0	1	0
26	2	2	2	1	1	1	1	1	0	0	3	0	0	1	1	1	8	0	1	3	2	2	0	0	0	1	0	0	1	0	0	0	1	0	0	0	0	0	0	1	0	0	0	0	0	0	0	0	0
27	2	1	2	1	1	1	3	0	0	1	1	0	1	2	5	1	1	1	0	2	2	1	0	1	2	1	1	1	0	0	1	0	6	0	1	2	0	1	1	0	0	0	0	4	0	1	2	0	1
28	2	1	2	1	0	1	2	1	0	0	1	1	1	1	1	2	7	0	0	1	1	1	0	0	2	1	1	2	0	0	2	0	7	0	1	2	0	1	2	0	0	2	0	7	0	0	2	0	1
29	2	2	2	1	1	1	1	1	0	0	1	1	1	2	2	1	3	1	0	2	2	2	0	1	1	0	1	1	1	0	1	0	4	0	0	0	0	1	1	1	0	0	0	2	0	0	0	0	1
30	2	1	1	1	1	1	1	1	0	1	2	1	0	2	1	1	1	0	0	1	2	1	0	1	2	1	1	1	1	0	0	0	5	0	1	2	1	1	1	1	0	1	0	6	0	0	2	0	1
31	2	1	2	0	0	1	1	0	1	0	3	0	0	99	99	99	8	0	0	2	2	1	0	1	0	0	0	0	1	2	0	0	3	0	1	0	0	0	0	1	2	0	0	3	0	1	1	1	0
32	3	1	2	0	0	1	2	0	1	1	2	1	1	99	99	99	8	0	0	3	2	1	0	1	1	1	1	2	1	1	2	0	8	0	0	1	1	1	2	1	0	2	0	6	0	1	1	1	1
33	3	2	1	1	1	1	2	1	0	1	2	0	1	2	1	3	1	0	1	3	2	1	1	0	2	1	1	1	1	2	2	0	9	0	0	1	1	1	1	1	2	1	0	6	0	0	2	1	1
34	3	2	2	1	0	1	3	1	0	0	1	0	1	2	2	1	2	0	0	2	1	1	0	0	1	1	1	0	0	0	1	0	3	0	0	1	0	1	0	0	0	1	0	2	0	0	1	0	1
35	3	2	2	1	1	1	1	1	0	1	2	1	1	2	2	1	8	0	1	2	1	2	0	0	0	0	0	0	1	2	0	0	2	0	0	0	0	0	0	1	2	0	0	2	0	0	0	0	0
36	3	2	2	1	1	2	1	1	0	0	3	0	1	2	2	1	1	1	0	3	2	2	1	0	0	1	0	0	0	0	0	0	2	0	0	0	1	0	0	0	0	0	0	1	0	0	0	0	0
37	3	1	1	1	1	2	3	1	0	0	3	0	1	2	1	2	2	0	0	1	1	1	0	0	1	1	1	1	0	0	1	0	4	0	1	1	1	1	1	0	0	1	0	5	0	1	0	0	1
38	3	2	2	1	1	1	1	0	1	0	3	0	0	2	2	1	1	0	0	3	2	2	0	0	0	1	0	0	1	0	1	0	2	0	0	0	1	0	0	1	0	1	0	2	0	0	0	1	0
39	3	1	1	1	0	1	3	0	1	0	3	0	1	2	1	3	8	0	0	1	1	1	0	0	1	1	1	2	1	2	2	0	8	0	0	1	1	1	2	1	2	1	0	7	0	0	1	0	1
40	3	2	2	1	1	1	2	0	1	0	3	0	0	2	5	1	5	1	0	2	2	2	0	0	2	1	1	1	0	0	2	0	6	0	0	2	1	1	1	0	0	2	0	6	0	2	2	1	1
41	3	1	1	1	0	1	2	1	0	0	1	0	1	2	1	1	3	0	0	1	2	1	1	0	0	0	1	2	1	2	0	0	5	0	0	0	0	1	2	1	2	0	0	4	0	0	0	0	1
42	3	2	2	1	1	1	1	1	0	1	2	1	1	1	2	1	8	0	0	3	2	1	0	1	0	1	1	1	1	0	1	0	4	0	0	0	1	1	1	1	0	0	0	2	0	0	1	1	1
[truncated: 16 more columns]
