# Supplementary material for: Feasibility study to improve oral health in older adult patients using visiting nursing services: A pilot study
Source: PLoS One. 2024 Dec 2;19(12):e0313817. doi: 10.1371/journal.pone.0313817 (PMC11611131; doi:10.1371/journal.pone.0313817)
Supplement: S2 Data set — (XLSX) [file pone.0313817.s004.xlsx]

## Sheet: S4dataset02
case	Visiting_nurse_stations	Nurses_year_of_experience	Visiting_nurses_year_of_experiencec	Ease_of_implementing_this_program	Time_required_to_explain	Frequency_of_oral_cavity_observation	Duration_of_oral_observation	encounter_any_problems	Not_Appropriateness_of_the_program_for_patient	Useful	Consultation_from_patient	Consultation_to_expart	Likelihood_of_continuing
1	1	11	3	3	2	4	2	4	4	3	1	1	3
2	1	34	21	3	1	4	1	3	3	3	1	1	2
3	1	30	12	3	1	4	1	4	3	3	1	1	3
4	1	28	20	3	2	3	1	4	3	4	1	1	4
5	1	24	18	4	2	4	1	4	4	4	1	1	4
6	1	10	10	3	1	4	1	3	2	3	2	1	4
7	1	22	5	4	1	4	1	4	4	4	1	1	3
8	1	30	10	2	2	3	1	1	2	3	1	1	3
9	1	17	4	3	2	4	1	3	2	3	1	1	3
10	2	40	20	3	1	4	1	2	4	4	1	1	3
11	2	25	16	3	1	2	1	4	4	4	1	1	3
12	2	22	2	3	1	3	1	4	4	3	1	1	4
13	2	35	5	2	1	4	1	2	4	4	1	1	4
14	2	24	20	2	1	1	1	2	2	3	2	2	3
15	2	41	28	2	1	1	1	3	1	1	1	1	2
16	2	23	7	2	99	1	99	99	99	1	2	99	99
17	2	30	15	3	1	4	1	99	99	3	1	1	3
18	2	46	4	4	2	4	1	4	4	4	1	1	4
19	3	17	5	2	2	2	1	1	4	3	1	1	3
20	3	23	10	3	1	3	99	4	4	4	1	1	4
21	3	31	8	2	1	1	1	4	2	4	1	1	4
22	3	20	2	2	1	1	1	4	4	3	1	1	3
23	3	24	8	2	1	1	1	1	2	1	1	1	2
24	3	30	8	2	1	2	1	2	1	3	1	1	2
25	3	23	4	2	1	2	1	99	4	3	1	1	3
26	3	14	7	3	1	2	1	4	4	4	1	1	3
